# Supplementary material for: Practical Remediation of Hg-Contaminated Groundwater by MoS2: Batch and Column Tests
Source: Molecules. 2024 Oct 30;29(21):5132. doi: 10.3390/molecules29215132 (PMC11547822; doi:10.3390/molecules29215132)
Supplement: Supplementary file 1 [file molecules-29-05132-s001.zip]

Archive with 1 entries (1 files):
- molecules-3263924-supplementary.pdf
